# Supplementary material for: Screening and comprehensive analysis of endoplasmic reticulum stress-related biomarkers in atherosclerosis
Source: PLoS One. 2026 Jun 1;21(6):e0350047. doi: 10.1371/journal.pone.0350047 (PMC13225432; doi:10.1371/journal.pone.0350047)
Supplement: S1 Table — (XLSX) [file pone.0350047.s001.xlsx]

## Sheet: Supplementary Table S1
S1 Table. Differential expression statistics of the 38 endoplasmic reticulum stress-related genes in the integrated atherosclerosis cohort.
Gene symbol	Regulation	log2FC	Fold change (2^log2FC)	P value	Adjusted P value
TRIM25	Up	0.595869	1.51138	2.13454e-34	1.14476e-30
CRYAB	Down	-0.911112	0.531775	5.23884e-24	3.95717e-22
PLN	Down	-1.18425	0.440052	1.06372e-23	7.34517e-22
CYBB	Up	0.868975	1.82637	3.28736e-23	1.88894e-21
PIK3CG	Up	0.748148	1.67964	1.32827e-22	6.61629e-21
PKD2	Down	-0.688316	0.620578	1.78581e-22	8.60237e-21
CYBA	Up	0.851259	1.80407	2.53984e-22	1.17762e-20
TRPM2	Up	0.802298	1.74388	5.97543e-22	2.55688e-20
ALOX5	Up	0.744051	1.67487	9.93214e-22	3.94564e-20
CD4	Up	0.666864	1.58762	1.04772e-21	4.1014e-20
HMOX1	Up	1.52544	2.87874	1.48829e-21	5.66077e-20
NOD2	Up	0.680404	1.60259	6.55045e-21	2.15522e-19
MAPK13	Up	0.856364	1.81047	7.30116e-21	2.36355e-19
MYOC	Down	-1.61586	0.326269	2.04425e-20	5.97998e-19
TNF	Up	0.67192	1.59319	3.03573e-20	8.59892e-19
REEP4	Up	0.626365	1.54367	8.60217e-20	2.19683e-18
NOX4	Down	-0.776908	0.583616	1.09252e-19	2.72098e-18
CAMK2G	Down	-0.605005	0.657469	3.66324e-19	8.17446e-18
JPH2	Down	-0.593085	0.662924	5.67045e-19	1.22459e-17
GPX1	Up	0.601153	1.51693	6.93036e-19	1.46137e-17
PRKAA2	Down	-0.645509	0.639267	8.11134e-19	1.67742e-17
NLRP3	Up	0.622234	1.53926	1.4328e-18	2.87078e-17
RYR2	Down	-0.965951	0.511941	1.48618e-18	2.96078e-17
PTGS1	Up	0.699623	1.62408	1.94929e-18	3.79227e-17
KCNJ5	Up	0.828301	1.77559	2.13808e-17	3.43309e-16
MZB1	Up	0.681449	1.60375	2.77981e-17	4.37188e-16
APOE	Up	1.42883	2.69228	4.98225e-17	7.54086e-16
SGK1	Up	0.983069	1.97667	1.17273e-16	1.6493e-15
CASQ2	Down	-1.36259	0.388884	3.47824e-16	4.50938e-15
SERPINA1	Up	0.598395	1.51403	2.11998e-15	2.44154e-14
RYR3	Down	-0.649872	0.637337	8.54183e-15	8.94141e-14
BDNF	Down	-0.619701	0.650806	1.0778e-14	1.10874e-13
PPARG	Up	0.617164	1.53386	2.71367e-14	2.6097e-13
IL1B	Up	0.958007	1.94262	3.88309e-13	3.13001e-12
RSAD2	Up	0.617073	1.53376	1.0878e-11	7.08854e-11
VCAM1	Up	0.630761	1.54838	1.17e-10	6.6189e-10
SCD	Up	0.693439	1.61713	5.53456e-08	2.20355e-07
CCL2	Up	0.589497	1.50472	1.28639e-05	3.67943e-05
Note: Differential expression analysis was performed using the limma package in R on the integrated, batch-corrected expression matrix. For each gene, differential expression between atherosclerosis (AS) and control samples was assessed using empirical Bayes moderated t-tests. Raw P values were adjusted using the Benjamini–Hochberg method. Positive log2FC values indicate upregulation in AS, where…
