# Supplementary material for: Screening and comprehensive analysis of endoplasmic reticulum stress-related biomarkers in atherosclerosis
Source: PLoS One. 2026 Jun 1;21(6):e0350047. doi: 10.1371/journal.pone.0350047 (PMC13225432; doi:10.1371/journal.pone.0350047)
Supplement: S1 Data — (XLSX) [file pone.0350047.s002.xlsx]

## Sheet: Fig6A_CIBERSORT_matrix
id	B cells naive	B cells memory	Plasma cells	T cells CD8	T cells CD4 naive	T cells CD4 memory resting	T cells CD4 memory activated	T cells follicular helper	T cells regulatory (Tregs)	T cells gamma delta	NK cells resting	NK cells activated	Monocytes	Macrophages M0	Macrophages M1	Macrophages M2	Dendritic cells resting	Dendritic cells activated	Mast cells resting	Mast cells activated	Eosinophils	Neutrophils
GSE100927_GSM2696612_Comparator	0.0435154	0	0.029603	0.100189	0	0.0398568	0.0320927	0	0	0	0	0.0298577	0.0830637	0	0.0191586	0.495428	0	0.0181025	0.105885	0	0	0.0032477
GSE100927_GSM2696615_Comparator	0.0244355	0	0.0292131	0.141048	0	0.0896358	0.0622455	0	0	0.0194443	0	0	0.151032	0.173991	0.0304747	0.214272	0	0.0117578	0.0342676	0.0181822	0	0
GSE100927_GSM2696618_Comparator	0	0.0714751	0	0.189807	0	0.0628283	0	0	0.0102006	0	0	0.0521963	0.126179	0.0334103	0.0444158	0.373218	0	0	0.0342515	0	0	0.00201804
GSE100927_GSM2696621_Comparator	0.0222301	0	0.00505532	0.0854075	0	0.0993968	0.0242945	0	0	0.0249309	0	0.00571063	0.0173822	0.20189	0.0523327	0.381587	0	0	0.0733641	0	0	0.00641852
GSE100927_GSM2696627_Comparator	0	0.00402577	0.0221864	0.108457	0	0.145583	0	0	0	0.00397908	0	0.0269595	0.0444966	0.0879866	0.0441603	0.413183	0	0	0.0989823	0	0	0
GSE100927_GSM2696688_Comparator	0.0251032	0	0.07039	0.0831342	0	0.0915868	0	0	0	0	0	0.0283939	0.11221	0	0.0146712	0.475131	0	0	0.0805194	0	0	0.0188598
GSE100927_GSM2696697_Comparator	0.0272603	0	0.023039	0.0908263	0	0.137976	0	0	0	0.0165521	0	0.00975113	0.0404473	0.101818	0.0369226	0.426063	0	0	0.0893434	0	0	0
GSE100927_GSM2696700_Comparator	0.0218966	0	0.0350429	0.145842	0	0.0943335	0.0478075	0	0	0.019734	0	0.00123344	0.158108	0.155577	0.0305912	0.219486	0	0.0151663	0.052197	0.0029837	0	0
GSE100927_GSM2696711_Comparator	0	0.019646	0.015765	0.064592	0	0.0129983	0.0164074	0	0.0277868	0.0134405	0	0	0	0.519449	0.0346735	0.224245	0	0	0.0339024	0	0	0.017094
GSE100927_GSM2696611_Comparator	0.0504447	0	0.0336837	0.034923	0	0.122456	0.0108372	0	0.00262331	0	0	0.0429705	0.231348	0.0585264	0.0281808	0.255565	0	0.00705046	0.0860698	0	0	0.0353211
GSE100927_GSM2696625_Comparator	0.0684679	0	0.0612068	0.0569899	0	0.134816	0	0	0.0231466	0	0.00559956	0.0276605	0.208533	0.047632	0.0276453	0.272395	0	0	0.0448496	0	0	0.0210584
GSE100927_GSM2696660_Comparator	0.0765772	0	0.0471294	0.104252	0	0.112548	0.0151173	0	0	0.00832909	0	0.0476535	0.0726032	0	0.0445661	0.332446	0	0	0.090772	0	0	0.0480052
GSE100927_GSM2696662_Comparator	0.073422	0	0.0992834	0.0719169	0	0.111259	0	0.028448	0	0	0	0.0411632	0.0843561	0.0131725	0.025452	0.373509	0	0.00177715	0.0276086	0.000683199	0	0.0479492
GSE100927_GSM2696678_Comparator	0.0439609	0	0.0607699	0.1105	0	0.151222	0.0147292	0	0	0	0	0.0131029	0.0655068	0.0812714	0.0354348	0.363023	0	0	0	0.0355302	0	0.0249488
GSE100927_GSM2696691_Comparator	0.0889731	0	0.0426959	0.0971042	0	0.133147	0.031352	0	0	0	0	0.0396549	0.0661918	0	0.0387302	0.350293	0	0	0.0774916	0	0	0.0343669
GSE100927_GSM2696613_Comparator	0.0754042	0	0.0604802	0.0740509	0	0.0813507	0	0	0.0280036	0	0	0	0	0.285955	0.035163	0.340598	0	0	0.013224	0	0	0.00577064
GSE100927_GSM2696651_Comparator	0.0899992	0	0.0443994	0.0579156	0	0.105715	0	0	0	0	0	0.015367	0.101421	0.0305576	0.0121073	0.427986	0	0.005961	0.070217	0	0	0.0383537
GSE100927_GSM2696671_Comparator	0.100515	0	0.069338	0.0829613	0	0.136247	0.00182112	0	0	0	0	0.0142208	0.0875312	0.0357135	0.015505	0.365011	0	0	0.0506051	0	0	0.0405304
GSE100927_GSM2696682_Comparator	0	0.0369845	0	0.149583	0	0.132945	0	0.0024429	0.00494801	0	0.0114139	0.0135788	0.181421	0	0.0788978	0.350654	0	0	0	0.028996	0	0.00813543
GSE100927_GSM2696693_Comparator	0.0332686	0	0.0354234	0.0457121	0.00381504	0.00381299	0.0508641	0	0	0.00248597	0.017183	0	0.0234716	0.517853	0.0326733	0.192509	0	0	0.0409281	0	0	0
GSE100927_GSM2696694_Comparator	0.113761	0	0.100168	0.103476	0	0.00385449	0	0.00981159	0	0	0	0.0429842	0.0854593	0.00785738	0.0477959	0.33223	0	0.00333996	0.126376	0	0	0.0228864
GSE100927_GSM2696710_Comparator	0.0971378	0	0.0318562	0.188403	0	0	0	0	0.0147383	0	0.0594856	0.0410729	0.179429	0.0273004	0.0209873	0.252875	0	0	0.0634314	0	0	0.0232828
GSE100927_GSM2696614_AS	0	0.0294905	0.0180252	0.0410768	0	0.0139156	0	0.0184303	0	0.0837279	0	0.0190122	0.0262681	0.276948	0.016871	0.378245	0	0	0	0.0693744	0	0.00861518
GSE100927_GSM2696620_AS	0	0.0715492	0.00739737	0.0407433	0.00227359	0	0.00485654	0.00960223	0.00289112	0.0101514	0.00395005	0	0.0614127	0.468902	0.0208793	0.207465	0	0	0.0314981	0.023459	0	0.0329687
GSE100927_GSM2696622_AS	0	0.0760756	0.0044765	0.0213294	0	0.00891786	0.0109477	0.00347764	0	0.0687508	0	0.0153084	0.00560332	0.468383	0.0385919	0.226902	0	0	0.0163184	0.00748503	0	0.0274319
GSE100927_GSM2696623_AS	0	0.0579174	0	0.0355249	0.00756983	0	0	0	0.00153452	0.00939058	0	0.0178416	0	0.489878	0.0499411	0.277397	0.000356788	0	0	0.00889844	0	0.0437497
GSE100927_GSM2696628_AS	0	0.0365958	0.0022358	0.0408852	0	0.0037224	0.0110061	0	0	0.0260756	0.00874281	0	0.0297503	0.464861	0.0261806	0.283396	0.00337979	0	0	0.0560885	0	0.00707952
GSE100927_GSM2696630_AS	0	0.0378078	0.00622751	0.0388618	0	0	0	0.0142395	0.00266839	0.0665632	0	0.00859126	0.0121637	0.495618	0.0232891	0.242961	0	0	0	0.0480475	0	0.00296077
GSE100927_GSM2696637_AS	0	0.0199542	0.0155393	0.0721898	0	0.03034	0.0108042	0	0	0.0261576	0	0.0195326	0.0164812	0.374649	0.0345994	0.345027	0	0	0.00277474	0.0188477	0	0.0131029
GSE100927_GSM2696643_AS	0	0.041929	0.0292741	0.044106	0.00676709	0	0	0.00528886	0	0.0473137	0	0.029712	0	0.433222	0.0273658	0.29777	0.00118582	0	0	0.0199937	0	0.0160724
GSE100927_GSM2696645_AS	0	0.0115125	0.0136785	0.0265269	0	0.016175	0.00340559	0	0	0.0163086	0	0.00981025	0.0203327	0.453822	0.0161867	0.380363	0	0	0	0.0318781	0	0
GSE100927_GSM2696646_AS	0	0.0179246	0.0135669	0.0599861	0	0.0185533	0.00894966	0.000229402	0.00261232	0.0529914	0	0.0207425	0.0283478	0.433205	0.0325434	0.280757	0	0	0.0086145	0.0184565	0	0.00251953
GSE100927_GSM2696649_AS	0	0.0458167	0.00786427	0.0634751	0	0.0348559	0.0100673	0.00231279	0	0.0041568	0	0.00904182	0.02621	0.41119	0.0180686	0.320932	0	0.000531277	0	0.0176139	0	0.0278639
GSE100927_GSM2696652_AS	0	0.0536479	0.0197376	0.0513669	0	0.000228115	0.0206368	0	0	0.00604828	0.00122566	0.000187543	0.0185988	0.562252	0.0138718	0.230541	0	0	0.0184584	0.00294967	0	0.000249095
GSE100927_GSM2696653_AS	0	0.0645421	0.0193179	0.00730338	0	0.00349719	0	0.0136266	0.000350348	0.0795545	0	0.03524	0.0374623	0.315806	0.0496908	0.311669	0.00422714	0	0.0082331	0.0180646	0	0.031415
GSE100927_GSM2696657_AS	0.0029297	0.0146658	0.0146533	0.0679686	0	0.0170192	0.00583957	0.00413763	0.00868387	0.0247095	0	0.0158633	0	0.462849	0.0360639	0.295148	0	0	0	0.0125412	0	0.0169272
GSE100927_GSM2696658_AS	0	0.015672	0.0149366	0.0718842	0	0.0512631	0	0.00981546	0	0.0328774	0	0.0289845	0.0456287	0.366681	0.0192519	0.317486	0	0	0.0205263	0.0049927	0	0
GSE100927_GSM2696663_AS	0	0.0170099	0.0259692	0.0714485	0	0.00571588	0.00245102	0.00374281	0.00675925	0.015132	0	0.0138177	0.0298587	0.476135	0.0340279	0.262388	0	0	0	0.0317462	0	0.00379844
GSE100927_GSM2696667_AS	0	0.029132	0.0205577	0.0759136	0	0.00310682	0	0.000319657	0	0.0628622	0	0.0280182	0.0221486	0.358802	0.0330992	0.325888	0	0	0.029303	0.00201638	0	0.0088324
GSE100927_GSM2696670_AS	0	0.0412916	0.00169341	0.0565131	0.0276868	0	0.0110031	0.00459994	0	0.0132741	0	0	0	0.509974	0.0246731	0.277015	0.0043842	0	0.00703945	0.0179733	0	0.00287896
GSE100927_GSM2696673_AS	0	0.0307089	0.021775	0.0638766	0	0.014754	0.0250382	0	0	0.0320677	0	0.00787554	0.02069	0.44693	0.0330218	0.244818	0	0	0	0.0559853	0	0.00245872
GSE100927_GSM2696674_AS	0	0.0424363	0	0.0396529	0	0	0	0	0.0181145	0.045575	0	0.00994777	0	0.463078	0.0217316	0.300438	0.00311282	0	0	0.0361753	0	0.0197374
GSE100927_GSM2696675_AS	0	0.0174886	0.0142469	0.0515688	0	0	0.0164564	0.016009	0	0.0222036	0	0.0151156	0.0283196	0.477263	0.03193	0.288533	0	0	0	0.0129413	0	0.00792407
GSE100927_GSM2696679_AS	0	0.0689367	0.00390903	0.00706272	0	0.00558802	0	0.00401995	0	0.0812101	0	0.0211347	0	0.394094	0.0350939	0.325286	0.00434959	0	0.0239892	0.0145683	0	0.0107581
GSE100927_GSM2696680_AS	0	0.0364013	0.00590053	0.0227205	0	0.00854318	0	0.0117776	0.0028024	0.027736	0	0.0127428	0.0832546	0.395999	0.0119544	0.249579	0	0.008966	0.0706658	0	0	0.0509575
GSE100927_GSM2696681_AS	0	0.0418322	0	0.074608	0	0.0197572	0	0.00382304	0	0	0	0.0319932	0.0220908	0.25221	0.0239585	0.399598	0.0165705	0	0	0.0899712	0	0.0235875
GSE100927_GSM2696686_AS	0.00681245	0.0055178	0.015073	0.035463	0	0.00190248	0.00672301	0.00321927	0.00211554	0.0335747	0	0.0123091	0.0255694	0.372259	0.0168437	0.433748	0	0	0	0.0288694	0	0
GSE100927_GSM2696689_AS	0	0.0528415	0.0145454	0.0393191	0	0.00764206	0	0.00421501	0.00583492	0.0280138	0	0.0127249	0.0290779	0.491131	0.0168513	0.23499	0	0	0.0628128	0	0	0
GSE100927_GSM2696696_AS	0	0.0675633	0.017613	0.0615975	0	0	0.0055213	0.00619044	0	0.0462257	0	0.0312681	0.0441823	0.311586	0.0377487	0.328498	0.0200832	0	0	0.0135148	0	0.00840745
GSE100927_GSM2696701_AS	0	0.0261153	0.00988886	0.0966703	0	0	0.0252917	0.00165394	0	0.0842816	0	0.0443178	0.0471861	0.352264	0.0533997	0.231167	0.00359765	0	0	0.0194821	0	0.00468317
GSE100927_GSM2696708_AS	0	0.0511088	0.03107	0.137485	0	0	0.0202849	0	0	0.0259817	0	0.0259822	0	0.280793	0.0183662	0.345806	0.000997274	0	0.0572711	0.00485285	0	0
GSE100927_GSM2696609_AS	0.0885614	0	0.0772154	0.0351381	0	0.118845	0	0	0	0	0	0.0513395	0.0685544	0	0.0160433	0.322459	0	0.00561099	0	0.108253	0	0.107979
GSE100927_GSM2696610_AS	0.0163355	0	0.0452682	0.0579417	0	0.0160354	0.00305342	0	0	0.0240122	0	0.0134113	0.0380971	0.247469	0.0477375	0.389904	0	0	0.0943724	0.00636171	0	0
GSE100927_GSM2696626_AS	0	0.0462465	0.00198759	0.0591628	0	0.040901	0	0	0	0.0549154	0	0.0728201	0.00378385	0.297558	0.0421065	0.307355	0	0	0	0.0438463	0	0.0293162
GSE100927_GSM2696629_AS	0.0387569	0	0.0661565	0.103208	0	0.0402798	0	0	0	0	0	0.0256248	0.0671995	0.222613	0.0428695	0.309368	0	0	0.0701834	0.0136108	0	0.000130302
GSE100927_GSM2696633_AS	0	0.0147898	0.0274614	0.0399666	0	0.0301536	0	0	0	0	0	0.0129954	0.0739675	0.350154	0.0160108	0.301406	0	0	0	0.0796458	0	0.0534494
GSE100927_GSM2696634_AS	0.00718158	0	0.014378	0.0485941	0	0	0	0	0.007318	0.00861223	0	0.00660385	0.0184603	0.53254	0.00866923	0.298674	0	0	0.048969	0	0	0
GSE100927_GSM2696638_AS	0	0.0216718	0.0215849	0.0884044	0	0.137154	0	0	0	0.0112747	0	0.00909812	0.0741551	0.254572	0.0343931	0.174946	0	0	0	0.122727	0	0.0500186
GSE100927_GSM2696640_AS	0.0188622	0	0.00699418	0.0357346	0	0.0720545	0.0389195	0	0	0.0120981	0	0.0311043	0.0588875	0.149691	0.0161499	0.385307	0.0169161	0.000406047	0.0736194	0.00884682	0	0.0744087
GSE100927_GSM2696641_AS	0	0.0399478	0.0182681	0.0221483	0	0.00609012	0.0100508	0.00442889	0	0	0.00518557	0.00232699	0.0589476	0.149089	0	0.55775	0	0.00892279	0.000484259	0	0.0145091	0.10185
GSE100927_GSM2696644_AS	0	0.0619005	0.00640117	0.0372297	0.0205525	0.0434557	0.0501047	0	0	0	0.00372368	0.0266324	0.046009	0.216695	0.0224008	0.402709	0.00187421	0	0.0300301	0	0	0.0302821
GSE100927_GSM2696654_AS	0	0.0027869	0.025761	0.0698585	0	0.00873906	0.000285106	0.0221165	0	0	0	0.0316892	0.0756277	0.251214	0.0219493	0.410426	0.00759344	0	0.0250561	0.031791	0	0.0151061
GSE100927_GSM2696655_AS	0	0.0326512	0.00787844	0.0343501	0	0.0046517	0.0081363	0.0119728	0.0036306	0.00264056	0	0.0213623	0.0684772	0.427204	0.0137698	0.305588	0	0	0.057687	0	0	0
GSE100927_GSM2696656_AS	0	0.109503	0.0403528	0.0714168	0	0.060794	0	0	0	0	0	0.0140612	0.040076	0.393893	0.0300427	0.163332	0	0	0	0.0734406	0.0030878	0
GSE100927_GSM2696659_AS	0	0.0194686	0.00988768	0.047994	0	0.0080512	0.000244241	0.00570734	0.0096693	0.00182348	0	0.01261	0.00895834	0.520753	0.0251668	0.302394	0	0	0	0.0188729	0	0.00839879
GSE100927_GSM2696661_AS	0.0324476	0	0.0337879	0.068964	0	0	0	0	0.0151475	0.0105704	0	0.007322	0	0.475382	0.0117086	0.304601	0	0	0	0.0400687	0	0
GSE100927_GSM2696665_AS	0.00341494	0.0122396	0.0231506	0.120594	0	0.0697426	0.0179769	0	0	0	0	0.0295241	0.0747116	0.271403	0.0384125	0.191426	0	0	0	0.0911539	0	0.0562504
GSE100927_GSM2696668_AS	0	0.0531615	0	0.0941229	0	0.0219284	0.00782535	0	0	0.0297505	0	0.0453602	0.0329582	0.225286	0.0766105	0.340535	0.0111309	0	0.0496319	0	0	0.0116978
GSE100927_GSM2696676_AS	0	0.00888816	0.0287251	0.0602153	0	0.0294473	0.0301929	0	0	0.0103132	0	0.0060526	0.0589436	0.333608	0.0229578	0.371928	0	0	0.032741	0.00458708	0	0.00140042
GSE100927_GSM2696677_AS	0	0.02367	0.0315276	0.0635375	0.00408653	0	0.00885308	0	0	0.0192784	0	0.0109989	0.114022	0.472207	0.0078356	0.179783	0	0	0.0142512	0.0346781	0	0.0152708
GSE100927_GSM2696687_AS	0.0197163	0	0.0603418	0.118892	0	0.0829192	0	0	0	0	0	0.0504315	0.0543724	0.0830359	0.0359109	0.380985	0.0293158	0	0.0840792	0	0	0
GSE100927_GSM2696692_AS	0	0.00481931	0.0132973	0.106365	0	0	0.00685996	0	0.0149226	0	0	0.00315315	0.00712397	0.591246	0.0121046	0.168877	0	0	0.0494429	0	0	0.0217881
GSE100927_GSM2696702_AS	0.0369665	0	0.0175099	0.0311398	0	0.0411323	0.0280138	0	0	0	0	0.00868348	0.0602538	0.372806	0.00512596	0.246192	0	0.00420677	0.0768539	0	0	0.0711154
GSE100927_GSM2696703_AS	0	0.0140329	0.0167585	0.0300936	0	0.0798288	0.0125407	0	0	0	0	0.00821491	0.0114321	0.561816	0.0212132	0.222602	0	0	0.00265029	0.0188169	0	0
GSE100927_GSM2696704_AS	0.0460007	0	0.0710718	0.0737443	0	0	0.0174181	0.031692	0	0.0267906	0	0.0343719	0.0195098	0.222257	0.0262865	0.355136	0	0	0.026582	0.0369056	0	0.0122335
GSE100927_GSM2696705_AS	0.0181621	0.00153841	0.0179983	0.0511603	0	0.00867538	0	0.00928819	0	0.0201335	0	0.0237885	0.0589216	0.412617	0.0303142	0.249487	0	0	0.0322963	0.0284247	0	0.0371941
GSE100927_GSM2696707_AS	0	0	0.0110244	0.0963375	0	0.127404	0	0	0	0	0	0.0406835	0.0604799	0.236478	0.0192894	0.324132	0	0	0.00438986	0.0797818	0	0
GSE100927_GSM2696619_AS	0.0154727	0.00247928	0.030757	0.0319521	0	0.102968	0.02441	0	0	0.0361279	0	0.0436797	0.0620357	0.17638	0.0509494	0.274848	0	0	0.0368258	0	0	0.111114
GSE100927_GSM2696631_AS	0	0.0555933	0.0766947	0.142471	0	0.0395491	0.0206888	0.00389127	0	0.0962638	0	0	0.078011	0.0814918	0.0314636	0.29093	0	0	0.0827842	0.000167618	0	0
GSE100927_GSM2696632_AS	0.0669463	0	0.0543201	0.0374581	0	0.120009	0	0.00346091	0	0	0.0279174	0.0146964	0.0350319	0.182485	0.00675691	0.160926	0	0	0.0423422	0	0	0.24765
GSE100927_GSM2696639_AS	0	0.0122529	0.054133	0.117337	0	0.0569712	0	0.000761839	0	0.0266436	0	0.0622435	0.0833417	0	0.0485993	0.360798	0	0	0.176918	0	0	0
GSE100927_GSM2696664_AS	0	0.0508381	0.0202291	0.151252	0	0.00616094	0	0	0.00422589	0.0356285	0	0.0321683	0	0.284086	0.0515527	0.335332	0	0	0.028527	0	0	0
GSE100927_GSM2696666_AS	0.0618642	0	0.0752909	0.134913	0	0.0397024	0.0218278	0	0	0	0	0.0597487	0.0973103	0.00233748	0.0588585	0.344293	0	0	0.103854	0	0	0
GSE100927_GSM2696672_AS	0	0.0563884	0.0212871	0.191415	0	0.0527505	0	0.0324923	0	0	0	0.019486	0.11063	0	0.0164911	0.36568	0.0035542	0.00168788	0.118686	0	0	0.00945204
GSE100927_GSM2696683_AS	0	0.0463198	0	0.145365	0	0.0597147	0	0	0	0	0	0.00851285	0.109675	0.089053	0.0483401	0.453796	0	0	0.0392239	0	0	0
GSE100927_GSM2696684_AS	0.0425587	0	0.113377	0.154143	0	0.0664455	0.0171284	0	0	0	0	0.0500262	0.0684054	0	0.0426352	0.348308	0	0	0.0969721	0	0	0
GSE100927_GSM2696685_AS	0	0.0725907	0.00855822	0.102436	0	0.0285003	0	0	0	0	0	0.0202491	0	0.419587	0.0291493	0.304921	0	0	0.00416115	0.00984778	0	0
GSE100927_GSM2696690_AS	0	0.0377167	0.02573	0.0708355	0	0.0152665	0	0	0.00330096	0.0154288	0	0	0.0366633	0.403751	0.0192782	0.260412	0	0	0.061462	0	0	0.0501557
GSE100927_GSM2696698_AS	0	0.0802561	0.0158843	0.0838894	0	0.0172354	0	0.00462413	0	0.0314706	0	0.0196647	0.0186691	0.212954	0.0768366	0.340122	0.0195474	0	0.0788462	0	0	0
GSE100927_GSM2696706_AS	0	0.0252696	0.0144887	0.115143	0	0.0494645	0	0	0	0.00018611	0	0	0	0.360339	0.022754	0.340889	0	0	0.0300119	0.0231107	0	0.0183433
GSE100927_GSM2696712_AS	0	0.0204489	0.0111339	0.0797863	0	0.0300295	0	0	0.0106961	0.00700496	0	0.0182551	0	0.315136	0.0264402	0.444855	0	0	0.0362138	0	0	0
GSE28829_GSM714086_Comparator	0.0112084	0	0.0700419	0.0857806	0	0.105706	0.0160168	0	0	0	0.00643308	0.0177416	0.179008	0.101455	0.0222631	0.146561	0	0	0.0511018	0	0	0.186682
GSE28829_GSM714087_Comparator	0.0129441	0	0.0227332	0.11958	0	0.0224072	0	0	0.0142583	0.0362609	0	0	0.111652	0.0376544	0.0360476	0.298594	0	0	0.0141535	0	0	0.273714
GSE28829_GSM714088_Comparator	0	0.00720384	0.00747391	0.0461963	0	0.184366	0	0.0407913	0	0	0	0.0312529	0.132303	0	0.123471	0.392935	0.00477368	0	0.0254929	0.000365071	0	0.00337483
GSE28829_GSM714089_Comparator	0.0519191	0	0.0605787	0.0923805	0	0.0697305	0.0470124	0	0.0157572	0	0	0.023516	0.11431	0.0477766	0.0296424	0.326189	0	0	0.108112	0	0	0.0130754
GSE28829_GSM714090_Comparator	0.0140968	0	0.0309229	0.0711869	0	0.143866	0.0149637	0	0	0	0	0.0473891	0.0859866	0.0780282	0.0367443	0.363413	0	0	0.0864837	0	0	0.0269191
GSE28829_GSM714091_Comparator	0	0.015889	0.0612662	0.153137	0	0	0	0.0411447	0.050433	0	0	0.0968392	0.0853654	0.249354	0.0082809	0.161157	0	0	0.0771333	0	0	0
GSE28829_GSM714092_Comparator	0.028913	0	0.0628509	0.238228	0	0.0662199	0.0117277	0.000922181	0.0127713	0	0	0	0.0850245	0	0.0334301	0.402581	0	0	0	0.0367951	0	0.0205362
GSE28829_GSM714093_Comparator	0	0.0333753	0	0.153211	0	0.0531373	0	0.0135416	0	0.0236483	0	0.0432037	0.0860865	0.00807317	0.0329007	0.418388	0.00369353	0	0.12938	0.00136102	0	0
GSE28829_GSM714094_Comparator	0	0	0.0343329	0.101862	0	0.153885	0	0	0	0	0.0155202	0.0072243	0.104335	0	0.0349068	0.400404	0	0	0.138138	0.00939227	0	0
GSE28829_GSM714095_Comparator	0	0.00228623	0.0834417	0.0973265	0	0.027092	0	0.00915259	0	0	0	0.0471954	0.149764	0.162165	0.0287177	0.331243	0.0143734	0	0.0430601	0	0	0.00418307
GSE28829_GSM714096_Comparator	0	0.0144074	0.0234214	0.100845	0	0.0467822	0.0230228	0	0	0.0283512	0	0	0.00857217	0.431962	0.0124833	0.243432	0	0	0.0506599	0.016061	0	0
GSE28829_GSM714097_Comparator	0.0731533	0	0.0712435	0.076901	0	0.129827	0	0	0.0429235	0	0	0.0438682	0.0418299	0.0994333	0.0153604	0.353179	0	0	0.0499774	0	0	0.0023031
GSE28829_GSM714098_Comparator	0.0494149	0	0.0597942	0.111503	0	0.112165	0.0173397	0	0.0374868	0	0	0.0464882	0.132998	0.0424175	0.107176	0.237428	0	0	0.0457887	0	0	0
GSE28829_GSM714070_AS	0	0.00710104	0.00839256	0.0365739	0	0	0.0235882	0	0.00868563	0.0226174	0	0	0.0248088	0.521232	0.0114106	0.283703	0	0	0.0428481	0.00779074	0	0.00124779
GSE28829_GSM714071_AS	0	0.0161643	0.00183553	0.0288396	0	0.0146821	0.00470328	0	0	0.0238542	0	0	4.80462e-05	0.570698	0.0105417	0.254355	0	0.0160739	0.058204	0	0	0
GSE28829_GSM714072_AS	0.0210093	0	0.0282563	0.0204478	0	0.0495506	0	0.00263511	0	0	0	0.0298931	0.0339659	0.364054	0.0769406	0.3119	0	0	0	0.04111	0	0.0202376
GSE28829_GSM714073_AS	0.0241776	0	0.0310809	0.018606	0	0.0169492	0	0.0214286	0	0.0118982	0	0.0285896	0.0513099	0.352786	0.0621665	0.358643	0	0	0	0.0211708	0	0.00119372
GSE28829_GSM714074_AS	0	0.0561094	0.0492419	0.0911017	0	0.0409817	0	0	0	0	0	0.0218275	0.0795539	0.115082	0.0283935	0.451287	0	0	0.0660473	0	0	0.000373555
GSE28829_GSM714075_AS	0	0.077479	0.045619	0.0661021	0	0	0.0323068	0.0128999	0	0.000277885	0	0.0303127	0.0344565	0.0718296	0.0270741	0.518207	0.00503371	0	0.0784023	0	0	0
GSE28829_GSM714076_AS	0	0.0567232	0.0541729	0.21935	0	0.0490794	0	0	0	0	0	0.0494549	0.0772238	0.00673144	0.0024359	0.428158	0	0.0209035	0	0.0357669	0	0
GSE28829_GSM714077_AS	0.0558209	0	0.0175866	0.121479	0	0.105157	0.0128366	0	0.00162672	0	0	0.0072898	0.0315168	0.198339	0.0321716	0.344659	0	0	0.0441395	0.0122867	0	0.0150908
GSE28829_GSM714078_AS	0	0.0793788	0.0037891	0.138469	0	0.0346929	0	0	0	0	0	0.0162245	0.0309925	0.225098	0.0365403	0.353522	0.00292126	0	0.0684563	0	0	0.00991442
GSE28829_GSM714079_AS	0.0258211	0	0.0294594	0.103853	0	0	0	0.0205143	0	0.00938399	0	0.0561862	0.0453898	0.191662	0.0361477	0.296502	0.014703	0	0	0.13762	0	0.0327579
GSE28829_GSM714080_AS	0	0.0413606	0.013432	0.0330994	0	0.0630478	0	0	0	0.0570222	0	0.0796812	0.047557	0.237722	0.0307565	0.336889	0.00550919	0	0	0.0439175	0	0.0100059
GSE28829_GSM714081_AS	0	0.0576409	0.0434411	0.095585	0	0.0148599	0.0503331	0	0	0	0	0	0.0191912	0.34827	0.0309869	0.321068	0	0	0	0.0171854	0	0.00143873
GSE28829_GSM714082_AS	0	0.0654296	0.0383203	0.082929	0	0.0237433	0	0.0144063	0.00591974	0.0248835	0	0.00121094	0.0369214	0.395391	0.0309073	0.257621	0	0	0.00100698	0.0213094	0	0
GSE28829_GSM714083_AS	0.00407228	0	0.00791991	0.0960779	0	0.166864	0.0342576	0	0	0.0333119	0	0	0.0184339	0.163533	0.0338817	0.297323	0.00689006	0	0.0305794	0.0348357	0	0.0720199
GSE28829_GSM714084_AS	0.000916572	0.00777815	0.0194949	0.0163824	0	0	0.0106468	0.00802947	0	0.063346	0	0.0215441	0	0.465897	0.0215612	0.333811	0	0	0.00783467	0.00497575	0	0.0177826
GSE28829_GSM714085_AS	0	0	0.0142564	0.0279557	0	0.00139686	0.00900126	0.00811268	0	0.0407222	0	0.0205721	0.00504374	0.446531	0.0153104	0.379257	0	0	0.0243179	0	0	0.00752259
GSE43292_GSM1060117_Comparator	0	0.0311368	0.00126684	0.071206	0	0.0478187	0	0	0	0	0.0126735	0	0.176117	0.383918	0.0248706	0.221196	0	0	0.0297962	0	0	0
GSE43292_GSM1060119_Comparator	0.000752833	0.0117032	0	0.135523	0	0.0103952	0	0	0	0.0245324	0	0.0037767	0.0331393	0.246967	0.0429678	0.466677	0	0	0	0.0235653	0	0
GSE43292_GSM1060125_Comparator	0.0364681	0	0.00371957	0.0367478	0	0.0313819	0	0	0.0136542	0	0.0139713	0	0.0116766	0.609825	0.0167923	0.203434	0	0	0.0223297	0	0	0
GSE43292_GSM1060127_Comparator	0.0449487	0	0.0625458	0.0392686	0	0.0799737	0	0	0.0294309	0	0	0.0228796	0.0313783	0.256721	0.0300751	0.350491	0	0	0.0484743	0	0	0.00381285
GSE43292_GSM1060129_Comparator	0	0.0722329	0.0356192	0.155771	0.00610921	0	0	0.0125725	0.00389619	0.0242724	0	0.00375474	0.0231076	0.182161	0.0338495	0.378725	0	0	0.0662727	0	0	0.0016556
GSE43292_GSM1060131_Comparator	0.0132535	0	0.0595638	0.145567	0	0.0989338	0.00563002	0	0	0	0	0.0120522	0.044771	0.136886	0.0322698	0.370975	0.00571529	0	0.0583704	0.000756502	0	0.0152558
GSE43292_GSM1060133_Comparator	0.0984795	0	0.0276021	0.133291	0	0.0426818	0.0268594	0	0	0	0	0.0422676	0.0654872	0.107879	0.00963856	0.336873	0	0	0.10894	0	0	0
GSE43292_GSM1060135_Comparator	0.0744053	0	0.0467019	0.13538	0	0.167653	0	0.0130683	0	0	0	0.0464004	0.0502722	0.0315269	0.0235435	0.335196	0	0	0.0186307	0.0417255	0	0.0154968
GSE43292_GSM1060139_Comparator	0	0.00690734	0.00520749	0.0191983	0	0.07442	0	0	0	0.036643	0	0	0.0672517	0.302722	0.0130884	0.349239	0	0.0103788	0.102932	0	0	0.0120108
GSE43292_GSM1060141_Comparator	0.01888	0.00750949	0.0127701	0.0808705	0	0.038353	0.00315028	0	0.0232792	0	0.00487556	0.00236725	0.00628179	0.44008	0.0332991	0.306652	0	0	0.02003	0	0	0.00160196
GSE43292_GSM1060143_Comparator	0	0.0399019	0.0279943	0.105804	0	0	0	0	0.075926	0	0	0.0299967	0.0767063	0.214768	0.0296499	0.292808	0	0	0.106445	0	0	0
GSE43292_GSM1060145_Comparator	0	0.054135	0.01833	0.0639482	0	0.132561	0	0	0.0108915	0	0.00498433	0.0485208	0.022172	0.221748	0.0232765	0.356935	0.000636809	0	0.0321193	0	0	0.0097416
GSE43292_GSM1060147_Comparator	0	0.0586474	0.0759937	0.172905	0	0	0	0.0136879	0	0	0	0.0365592	0.0952333	0	0.050161	0.331063	0	0	0.16575	0	0	0
GSE43292_GSM1060149_Comparator	0	0.0250412	0.00189569	0.0267537	0	0.00819351	0	0	0.00132845	0.0565483	0	0.00231588	0	0.529183	0.0297126	0.265557	0	0	0	0.0449172	0	0.00855384
GSE43292_GSM1060151_Comparator	0	0.0695569	0	0.0724174	0	0.0560889	0.00018305	0	0.00706487	0	0.0166495	0	0.188992	0.103417	0.0278539	0.305197	0.0281129	0	0.0529011	0	0	0.0715658
GSE43292_GSM1060155_Comparator	0	0.0329059	0.0354878	0.0998085	0	0.156911	0	0	0	0	0	0.0778236	0.0546544	0	0.0254051	0.346114	0.0213971	0.00607733	0.106284	0	0	0.0371317
GSE43292_GSM1060157_Comparator	0	0.0257366	0.0224458	0.0483875	0	0.121711	0	0	0	0.10162	0	0.0646867	0.00236426	0.136832	0.0190505	0.259953	0	0	0	0.184637	0	0.0125761
GSE43292_GSM1060159_Comparator	0	0.00157612	0.0198739	0.0717598	0	0.00851004	0	0.0172591	0	0.0613457	0	0.0855307	0.0079655	0.257419	0.040333	0.305045	0	0	0	0.0958482	0	0.0275336
GSE43292_GSM1060161_Comparator	0.00903089	0	0.0373476	0.0543493	0	0.0965612	0	0	0	0.051243	0	0.067195	0.0694746	0.0459791	0.01678	0.385521	0	0	0	0.166518	0	0
GSE43292_GSM1060163_Comparator	0.0112558	0	0.0153907	0.0808163	0	0.117452	0.0280768	0	0	0.0290616	0	0.0176851	0.068369	0.0691958	0.0299929	0.417139	0	0	0.0788876	0.0236585	0	0.0130198
GSE43292_GSM1060165_Comparator	0	0.0419516	0.0217387	0.0100444	0	0.18069	0.00618932	0	0	0.0550061	0	0.0749462	0.0584411	0.0116765	0	0.428963	0	0.0137025	0.0398442	0.0568066	0	0
GSE43292_GSM1060167_Comparator	0.000605752	0	0.0255248	0.0924992	0	0.150286	0	0	0	0.085686	0	0.0441911	0.0138013	0.0776279	0.067347	0.369133	0	0	0	0.0524345	0	0.0208639
GSE43292_GSM1060171_Comparator	0	0.0321847	0.00947547	0.00413012	0	0.166981	0.000257545	0	0	0.0491656	0	0.0250642	0.0306229	0.143774	0.0450668	0.361974	0.0151007	0	0	0.085616	0	0.0305871
GSE43292_GSM1060173_Comparator	0	0.0466822	0.0280139	0.0480651	0	0.148438	0	0	0	0.0157813	0	0.0142106	0.100655	0	0.0376129	0.337407	0.0046776	0	0	0.140218	0	0.078238
GSE43292_GSM1060175_Comparator	0.0315941	0	0.0930075	0.130623	0	0.0748769	0.00582105	0	0	0	0	0.0161453	0.0918895	0	0.0598287	0.390402	0	0	0.104704	0	0	0.00110762
GSE43292_GSM1060177_Comparator	0	0.0782465	0.00929546	0.0503379	0	0.155987	0.00653893	0.0216037	0	0	0	0	0.0860289	0.0758048	0.104835	0.238965	0.04014	0	0	0.0486961	0	0.0835199
GSE43292_GSM1060179_Comparator	0	0.0390723	0.0247003	0.224437	0	0	0	0	0	0	0	0	0.115675	0	0.0348398	0.523379	0.00263343	0	0	0.0262628	0	0.00900045
GSE43292_GSM1060118_AS	0	0.0448625	0.0207984	0.0262413	0	0.0240812	0.0081572	0	0.00167834	0.00510286	0.00462325	0	0.0113251	0.61528	0.0136696	0.175923	0	0	0.0179034	0	0	0.0303534
GSE43292_GSM1060120_AS	0.0363969	0	0.0187206	0.0836966	0	0.0234101	0.048375	0	0	0	0	0.013936	0.00354071	0.210277	0.0342722	0.463031	0	0	0.0489132	0	0	0.0154306
GSE43292_GSM1060122_AS	0.0244185	0	0.0423382	0.022226	0	0.132927	0.0124805	0.00634606	0	0.0147871	0	0.0245589	0.0374531	0.181461	0.0451863	0.410216	0.002998	0	0.0259147	0.00611028	0	0.0105773
GSE43292_GSM1060124_AS	0	0.0355725	0.0292442	0.0233165	0	0.00377385	0	0.000660628	0.0162086	0.00772487	0.00677625	0	0.0150499	0.560102	0.0197667	0.23058	0	0	0.0512238	0	0	0
GSE43292_GSM1060126_AS	0.0262199	0	0.059092	0.0984942	0	0.013161	0.0372403	0	0	0	0	0.0201811	0.0677557	0.207335	0.0441249	0.359501	0	0	0.0449681	0	0	0.0219264
GSE43292_GSM1060128_AS	0	0.0239732	0.0213605	0	0	0	0.00421547	0.0154617	0.0194775	0.0300331	0.0198163	0	0	0.68638	0.0112854	0.1403	0	0	0	0.0209781	0	0.00671808
GSE43292_GSM1060130_AS	0.00842389	0.0050724	0.00953575	0.0346178	0	0.0371594	0.0259847	0	0	0.00881665	0.0115483	0	0	0.476565	0.0242783	0.288653	0	0	0.0638648	0	0	0.00548037
GSE43292_GSM1060132_AS	0	0.00232823	0.0161515	0.0605532	0	0	0	0.0195658	0	0	0.00562491	0	0.00274334	0.629707	0.00829361	0.219764	0	0	0.00503371	0.00072783	0	0.0295077
GSE43292_GSM1060134_AS	0.047263	0	0.031598	0.0854287	0	0.0509031	0.0158465	0.000768364	0	0	0	0.0432255	0.0903591	0.164984	0.0262281	0.373033	0.00860627	0	0.0418242	0	0	0.019933
GSE43292_GSM1060136_AS	0	0.00591947	0.0219825	0.0930318	0	0.05182	0.00395436	0.00785848	0	0.012554	0	0.00649865	0.0145138	0.346852	0.0281445	0.346456	0	0	0	0.0529871	0	0.0074272
GSE43292_GSM1060138_AS	0.0239162	0	0.0321686	0.144138	0	0.042532	0	0	0.0461772	0	0.0124515	0.0392196	0.232409	0.085158	0.0175326	0.25116	0	0	0.0391344	0	0	0.0340037
GSE43292_GSM1060140_AS	0.0081685	0.001725	0	0.0315346	0	0.0719476	0	0	0.0127622	0.0161912	0	0	0.0741225	0.289803	0.0112797	0.371455	0	0.00197137	0.103147	0	0	0.00589215
GSE43292_GSM1060142_AS	0.00823078	0.00938637	0.0138432	0.0496573	0	0	0	0	0.0239591	0	0	0.0111918	0.0196808	0.557138	0.0246127	0.211857	0	0	0.0674023	0	0	0.00304008
GSE43292_GSM1060144_AS	0	0.0545008	0.0150748	0.0455578	0	0	0	0	0.0329015	0.00171491	0	0.00385894	0.000630061	0.610391	0.0251044	0.139219	0	0	0.0710467	0	0	0
GSE43292_GSM1060146_AS	0.00876297	0.00131373	0.00700572	0.0139629	0	0	0	0.00636131	0.00627309	0.00144099	0.0163232	0	0.00778975	0.666401	0.0151624	0.193485	0	0	0.0374763	0	0	0.0182417
GSE43292_GSM1060148_AS	0	0.0239042	0.019814	0.0931219	0	0.0162234	0.0134555	0	0.00206391	0.00787512	0	0	0.0546365	0.3067	0.0362132	0.310674	0	0	0.111337	0	0	0.00398207
GSE43292_GSM1060150_AS	0	0.0123565	0.0141274	0.0299063	0	0.0235599	0	0.0102005	0	0.0714286	0	0.00730439	0	0.383485	0.0330937	0.326765	0	0	0	0.0583911	0	0.0293809
GSE43292_GSM1060152_AS	0	0.036102	0.0137619	0.0500549	0	0	0	0.000318071	0.00586218	0.0406602	0	0	0	0.468082	0.00947867	0.320288	0	0	0.0553928	0	0	0
GSE43292_GSM1060154_AS	0	0.0254682	0.0377737	0.0750737	0	0.0101408	0	0	0.0013949	0	0	0.0308771	0.0716503	0.197289	0.0345567	0.393501	0.0401984	0	0.0470584	0	0	0.035018
GSE43292_GSM1060156_AS	0	0.132483	0.0261371	0.115318	0.0100778	0.0167383	0.0321984	0	0	0.00753991	0	0.00207061	0.0730119	0.153315	0.0334696	0.282073	0.0201884	0	0.0914598	0	0	0.00391851
GSE43292_GSM1060158_AS	0	0.0207125	0.0195045	0.0556873	0	0.0549673	0	0	0	0.0396878	0	0.0241644	0.000829091	0.332387	0.0499896	0.327056	0	0	0.0302118	0.0337285	0	0.0110737
GSE43292_GSM1060160_AS	0.00641538	0.013344	0.0194116	0.0645033	0	0.00084674	0	0.0183529	0	0.015282	0	0.03941	0	0.396738	0.0332036	0.231704	0	0	0	0.131886	0	0.0289019
GSE43292_GSM1060162_AS	0.0182322	0	0.0755698	0.0469434	0	0.130607	0.0300027	0	0	0.0845164	0	0.0220491	0.0565643	0	0.0368772	0.417237	0	0	0.0468163	0.0125255	0	0.0220589
GSE43292_GSM1060164_AS	0	0.0233739	0.0253713	0.0374945	0	0.0263066	0	0.00243453	0	0.0200036	0	0.0160252	0.0241524	0.253477	0.0130104	0.343681	0	0	0	0.18349	0	0.0311803
GSE43292_GSM1060166_AS	0.00135657	0.00234784	0.0178323	0.0286486	0	0.0144114	0.0125866	0.00180013	0.00514462	0.0183272	0	0	0.00612931	0.61755	0.0116722	0.237511	0	0	0.0242901	0	0	0.000391988
GSE43292_GSM1060168_AS	0	0.0540905	0.010435	0.0642014	0	0.124099	0	0	0	0.0688306	0	0.0646069	0.0588927	0.0430043	0.0196444	0.438981	0	0.00316915	0.0154489	0.0304488	0	0.00414758
GSE43292_GSM1060170_AS	0	0.0419666	0.0333097	0.0423498	0	0.201141	0.0246895	0.000876604	0	0.0450471	0	0.0427199	0.0618157	0.0192734	0.132945	0.279825	0.017281	0	0	0.0567609	0	0
GSE43292_GSM1060172_AS	0	0.0259547	0.00356614	0.00238654	0	0.0828497	0.0419888	0	0	0.0501827	0	0	0.0307639	0.442834	0.0304327	0.254244	0	0	0	0.0150682	0.0149383	0.00479059
GSE43292_GSM1060174_AS	0.021728	0	0.0315737	0.0663794	0	0.153552	0.0106295	0	0	0	0.00573003	0.000741254	0.118681	0.0260893	0.0318383	0.41042	0	0	0	0.0391513	0	0.0834867
GSE43292_GSM1060176_AS	0	0.0671369	0.0236828	0.0992805	0	0.00789186	0.015048	0	0	0.0512697	0	0.00962125	0.0154992	0.230155	0.0390768	0.356297	0	0	0.0844774	0	0	0.000563647
GSE43292_GSM1060178_AS	0	0.0546524	0.00313253	0.0281456	0	0.0798529	0.00360939	0.0078646	0	0	0	0.00406307	0.0505954	0.425294	0.085959	0.161771	0.00832248	0	0	0.0645719	0	0.0221661
GSE43292_GSM1060180_AS	0	0.0456678	0	0.108585	0	0.0319123	0	0	0	0.0321652	0	0.0548474	0.101606	0	0.0121794	0.488282	0	0.0141027	0.0534318	0	0	0.0572202

## Sheet: Fig6B_TRIM25_correlation
Gene	Cell	cor	pvalue
TRIM25	B cells naive	-0.338396	0.00019017
TRIM25	B cells memory	0.314892	0.000544375
TRIM25	Plasma cells	-0.160622	0.0836326
TRIM25	T cells CD8	-0.096285	0.30128
TRIM25	T cells CD4 naive	0.0364204	0.69665
TRIM25	T cells CD4 memory resting	-0.341196	0.000166823
TRIM25	T cells CD4 memory activated	-0.124426	0.181347
TRIM25	T cells follicular helper	0.303481	0.000880345
TRIM25	T cells regulatory (Tregs)	0.176877	0.0564241
TRIM25	T cells gamma delta	0.184945	0.0459054
TRIM25	NK cells resting	0.0718073	0.441674
TRIM25	NK cells activated	-0.155299	0.0945365
TRIM25	Monocytes	-0.0791162	0.396486
TRIM25	Macrophages M0	0.277401	0.0024618
TRIM25	Macrophages M1	-0.0698647	0.453607
TRIM25	Macrophages M2	-0.203645	0.0278086
TRIM25	Dendritic cells resting	0.123544	0.184484
TRIM25	Dendritic cells activated	-0.00488127	0.958344
TRIM25	Mast cells resting	-0.0262208	0.778998
TRIM25	Mast cells activated	-0.0826569	0.375623
TRIM25	Eosinophils	0.00898967	0.923365
TRIM25	Neutrophils	-0.105411	0.258009

## Sheet: Fig6C_CYBB_correlation
Gene	Cell	cor	pvalue
CYBB	B cells naive	-0.454825	2.58231e-07
CYBB	B cells memory	0.250621	0.00642206
CYBB	Plasma cells	-0.3553	8.46096e-05
CYBB	T cells CD8	-0.337673	0.000196672
CYBB	T cells CD4 naive	0.10537	0.258197
CYBB	T cells CD4 memory resting	-0.355843	8.23762e-05
CYBB	T cells CD4 memory activated	0.00174104	0.985136
CYBB	T cells follicular helper	0.333029	0.000243602
CYBB	T cells regulatory (Tregs)	0.0911673	0.328284
CYBB	T cells gamma delta	0.370867	3.8508e-05
CYBB	NK cells resting	0.0282405	0.762463
CYBB	NK cells activated	-0.120518	0.195554
CYBB	Monocytes	-0.126487	0.174164
CYBB	Macrophages M0	0.360269	6.60991e-05
CYBB	Macrophages M1	-0.0986381	0.290027
CYBB	Macrophages M2	-0.0933818	0.316622
CYBB	Dendritic cells resting	0.0947799	0.309399
CYBB	Dendritic cells activated	-0.0615782	0.509546
CYBB	Mast cells resting	-0.284448	0.00188224
CYBB	Mast cells activated	0.140403	0.131074
CYBB	Eosinophils	0.0468778	0.615743
CYBB	Neutrophils	0.0137744	0.882816

## Sheet: Fig6D_CYBA_correlation
Gene	Cell	cor	pvalue
CYBA	B cells naive	-0.438443	7.64348e-07
CYBA	B cells memory	0.271222	0.00309772
CYBA	Plasma cells	-0.419263	2.53888e-06
CYBA	T cells CD8	-0.346798	0.000127881
CYBA	T cells CD4 naive	0.165156	0.0751582
CYBA	T cells CD4 memory resting	-0.535816	4.80882e-10
CYBA	T cells CD4 memory activated	0.0164378	0.860369
CYBA	T cells follicular helper	0.293917	0.00129805
CYBA	T cells regulatory (Tregs)	0.288418	0.00161318
CYBA	T cells gamma delta	0.297024	0.00114585
CYBA	NK cells resting	0.150396	0.105548
CYBA	NK cells activated	-0.306979	0.000761276
CYBA	Monocytes	-0.332716	0.000247112
CYBA	Macrophages M0	0.547731	1.64666e-10
CYBA	Macrophages M1	-0.217678	0.0183931
CYBA	Macrophages M2	-0.297348	0.00113096
CYBA	Dendritic cells resting	0.126936	0.172629
CYBA	Dendritic cells activated	-0.0930013	0.318606
CYBA	Mast cells resting	-0.216404	0.0191048
CYBA	Mast cells activated	0.0362677	0.69786
CYBA	Eosinophils	-0.0153524	0.869504
CYBA	Neutrophils	0.0368837	0.692984

## Sheet: Fig6E_MYOC_correlation
Gene	Cell	cor	pvalue
MYOC	B cells naive	0.280006	0.00223104
MYOC	B cells memory	-0.225745	0.0143942
MYOC	Plasma cells	0.326564	0.000326337
MYOC	T cells CD8	0.102429	0.27137
MYOC	T cells CD4 naive	-0.0624598	0.503492
MYOC	T cells CD4 memory resting	0.114482	0.219047
MYOC	T cells CD4 memory activated	0.0131779	0.887857
MYOC	T cells follicular helper	-0.200655	0.0300658
MYOC	T cells regulatory (Tregs)	-0.0771833	0.40816
MYOC	T cells gamma delta	-0.110701	0.234749
MYOC	NK cells resting	-0.167887	0.0703975
MYOC	NK cells activated	0.123722	0.183847
MYOC	Monocytes	0.14472	0.11952
MYOC	Macrophages M0	-0.167255	0.0714778
MYOC	Macrophages M1	0.0401025	0.667281
MYOC	Macrophages M2	0.0568793	0.541909
MYOC	Dendritic cells resting	-0.0199786	0.830701
MYOC	Dendritic cells activated	0.100329	0.281796
MYOC	Mast cells resting	0.139763	0.132859
MYOC	Mast cells activated	0.0534644	0.566979
MYOC	Eosinophils	-0.053637	0.565726
MYOC	Neutrophils	-0.052426	0.574544

## Sheet: Fig6F_PRKAA2_correlation
Gene	Cell	cor	pvalue
PRKAA2	B cells naive	0.318872	0.000458282
PRKAA2	B cells memory	-0.276599	0.00253712
PRKAA2	Plasma cells	0.281729	0.00208937
PRKAA2	T cells CD8	0.360563	7.27927e-05
PRKAA2	T cells CD4 naive	-0.215934	0.0193735
PRKAA2	T cells CD4 memory resting	0.242421	0.00845275
PRKAA2	T cells CD4 memory activated	0.0193281	0.836135
PRKAA2	T cells follicular helper	-0.204862	0.0267131
PRKAA2	T cells regulatory (Tregs)	-0.182091	0.0494225
PRKAA2	T cells gamma delta	-0.0887052	0.34157
PRKAA2	NK cells resting	-0.248295	0.00694874
PRKAA2	NK cells activated	0.222653	0.0158273
PRKAA2	Monocytes	0.0689484	0.460111
PRKAA2	Macrophages M0	-0.340418	0.000173028
PRKAA2	Macrophages M1	0.203892	0.0276165
PRKAA2	Macrophages M2	0.325406	0.000368372
PRKAA2	Dendritic cells resting	-0.0514935	0.581378
PRKAA2	Dendritic cells activated	-0.0184435	0.843537
PRKAA2	Mast cells resting	0.0996986	0.284847
PRKAA2	Mast cells activated	0.0645493	0.489294
PRKAA2	Eosinophils	-0.107123	0.250314
PRKAA2	Neutrophils	-0.0839004	0.368458
